# Supplementary material for: Mitochondria DNA copy number, mitochondria DNA total somatic deletions, Complex I activity, synapse number, and synaptic mitochondria number are altered in schizophrenia and bipolar disorder
Source: Transl Psychiatry. 2022 Aug 30;12:353. doi: 10.1038/s41398-022-02127-1 (PMC9427957; doi:10.1038/s41398-022-02127-1)
Supplement: Supplementary file 2 — Supplementary Table ST1B [file 41398_2022_2127_MOESM2_ESM.xlsx]

## Sheet: CON
Detailed Clinical Characteristics of Control Subjects
Sample	pH	Gender	Race	Age	PMI	TOX Results	Manner of Death	Details Manner of Death
CON1	6.94	M	Caucasian	66	18	Temazepam 540 ng/g	Sudden medical condition	Cardiac arrest (immediate) due to cardiopmyopathy (years) due to aortic stenosis (years).
CON2	7.05	F	Caucasian	45	16	Caffeine	Accident	Transection of cervical spinal cord C6-C7 (seconds) due to blunt force vehicular trauma (seconds). Other: Bilateral fracture of fibula & tibula at ankle; fracture/seperation symphisis pubis and left sacroiliac junction
CON3	7.18	M	Caucasian	55	31.5	None Detected	Sudden medical condition	Acute aortic valvular insufficiency due to aortic dissection, hypertensive type. Other: cardiomegaly, clinical history of hypertension.
CON4	7.12	M	Caucasian	69	25.8	Lidocaine	Sudden medical condition	Exsanguination due to ruptured abdominal aortic aneurysm.
CON5	7.18	M	Caucasian	75	19	Lidocaine	Sudden medical condition	Cardiopulmonary arrest (min) due to coronary artery disease (years) due to peripheral vascular disease (years). Other: diabetes mellitus, status-post coronary artery bypass graft.
CON6	7.25	M	Caucasian	63	22.7	Not Available	Sudden medical condition	Congestive heart failure (minutes) due to severe atherosclerotic cardiovascular disease with cardiomegaly. Other: hepatomegalic steatosis, moderate arterionephrosclerosis, benign prostatic hypertrophy,
CON7	7.21	F	Caucasian	73	20	Caffeine	Sudden medical condition	Cardiac arrest (min) due to coronary artery disease (years)
CON8	7.14	M	Caucasian	56	20.3	Caffeine	Accident	Mulitple blunt traumatic injuries (min)
CON9	6.96	M	Caucasian	67	15	Caffeine	Sudden medical condition	Coronary insufficiency (min) due to advanced coronary arteriosclerosis (years)
CON10	6.76	M	Caucasian	77	23	None Detected	Sudden medical condition	Occlusive coronary atherosclerosis due to atherosclerotic cardiovascular disease. Other: marked cardiomegaly, obesity, pulmonary fibrosis.
CON11	6.73	M	Caucasian	73	26.5	Not Available	Sudden medical condition	Severe occlusive coronary atherosclerosis
CON12	7.15	M	Caucasian	30	18.2	None Detected	Sudden medical condition	Coronary insufficiency (minutes) due to athersclerotic cardiovascular disease (years).
CON13	Not Available	M	Caucasian	55	23	Lidocaine 25 mcg/g	Sudden medical condition	Acute ventricular fibrillation (30m) due to atherosclerotic coronary disease (11y).
CON14	7	M	Caucasian	79	19.8	Caffeine	Sudden medical condition	Hypertension
CON15	7.04	M	Caucasian	32	10	None Detected	Accident	Intra-abdominal hemorrhage (min) due to massive laceration of liver and right kidney (min) due to blunt force trauma (min). Other: posterior fracture ribs right side, exploratory laparotomy
CON16	7.11	F	Caucasian	62	20	None Detected	Accident	Exanguination due to fracture of sternum laceration to heart and aorta due to blunt force trauma to chest.
CON17	6.63	M	Caucasian	78	23	Lidocaine, Ephedrine 680 ng/g	Accident	Chushed chest injury, mulitple rib fractures, due to blunt force vehicular trauma. Other: fracture left pubic ramus, severe atherosclerotic cardiovascular disease with cardiomegaly, incipient cirrhosis, hepatomegalic steatosis,
CON18	6.58	M	Caucasian	58	21	None Detected	Sudden medical condition	Coronary artery disease. Other: status-post congestive heart failure, 3rd degree artioventricular block, diabetes millitus, status-post pacemaker placement
CON19	6.53	M	Caucasian	52	18.8	Lidocaine, Quinine	Sudden medical condition	Acute myocardial infarction due to cardiomyopathy due to coronary artery disease
CON20	6.4	M	African American	59	8.5	None Detected	Sudden medical condition	Occlusive left anterior descending coronary atherosclerosis (unk) due to artherosclerotic cardiovascular disease (unk)
CON21	7.07	M	Caucasian	42	20.4	None Detected	Sudden medical condition	Congestive heart failure (min) due to hypertrophic cardiomyopathy with cardiomegaly (years)
CON22	6.5	M	Caucasian	63	11	Caffeine	Sudden medical condition	Acute coronary artery thrombosis (min) due to severe coronary atherosclerosis due to atherosclerotic cardiovascular disease
CON23	7.13	M	Caucasian	64	10.5	Caffeine	Sudden medical condition	Hypertensive type cardiomegaly
CON24	6.9	M	Caucasian	63	23.5	Caffeine ,Diltiazem 140 ng/g	Sudden medical condition	Cardiopulmonary arrest (min) due to ventricular arrythmia (min) due to dialted cardiomyopathy, due to morbid obesity. Other: obstructive sleep apnea, atrial fibrillation
CON25	6.93	M	Other	27	13.5	Lidocaine , Acetaminophen , Pseudoephedrine 1500 ng/g , Norpseudoephedrine 56 ng/g	Sudden medical condition	Cardiac arrhythmia (min) due to hypertrophic cardiomegaly, idiopathic hypertrophic subaortic stenosis
CON26	6.69	F	Caucasian	53	33.3	None Detected	Sudden medical condition	Coronary insufficiency (min) d/t, advanced coronary arteriosclerosis
CON27	6.64	M	Caucasian	56	9	None Detected	Sudden medical condition	Pulmonary thromboemboli (min). Other: hypertensive type cardiomegaly, obesity
CON28	6.67	M	African American	68	25.9	None Detected	Sudden medical condition	Acute bronchopneumonic, chronic emphasema (years)
CON29	6.69	M	Caucasian	53	13.6	Lidocaine, Caffeine	Sudden medical condition	Hypertensive type cardiomegaly and severly occlusive coronary artherosclerosis
CON30	6.75	M	Caucasian	53	15	Theophylline	Sudden medical condition	Cardiac arrest; Acute MI; V-fib (pacemaker)
CON31	7.07	M	Caucasian	45	23.9	None Detected	Sudden medical condition	Over-exertion induced cardiac arrhytmia. Other significant conditions- chronic lymphocyctic thyroid; mild chronic bronchitis
CON32	6.73	M	Caucasian	65	13.5	Acetaminophen, Caffeine	Sudden medical condition	Cardiopulmonary arrest (sec) due to coronary artery atherosclerosis (years), due to hypertension (years), due hyperlipidemia (years)
CON33	6.86	M	Caucasian	69	23.2	Caffeine	Sudden medical condition	cardiopulmonar arrest (min), due to atheroscerotic cardio vascular disease
CON34	6.81	M	Caucasian	57	27.2	Caffeine, Diazepam 100 ng/g, Nordiazepam 170 ng/g	Sudden medical condition	Occlusive coronary atherosclerosis due to ASCVD
CON35	7.13	M	Caucasian	58	16.2	Caffeine	Sudden medical condition	Acute MI
CON36	6.74	M	Pacific Islander	78	22.3	Caffeine	Sudden medical condition	Congestive heart failure, cardiomyopathy, diabetes, hypertension
CON37	6.69	M	Caucasian	45	26	Caffeine	Sudden medical condition	Cardiomegaly
CON38	6.78	M	Other	58	12.5	Caffeine, Lidocaine 24 mcg/g	Sudden medical condition	Cardiac arrest (min) due to cardiovascular disease
CON39	7.01	M	Caucasian	63	14	Bupropion 71 ng/g	Sudden medical condition	Cardia arrests (15m) due to arthersclerosis
CON40	6.79	F	Caucasian	55	8.2	None Detected	Sudden medical condition	Severe Atherosclerotic cardiovascular disease with cardiomegaly
CON41	6.72	M	Caucasian	39	15	None Detected	Sudden medical condition	Hypertensive of Astherosclerosis Heart Disease
CON42	6.44	F	Caucasian	60	5.45	None Detected	Sudden medical condition	Severe coronary artery atherosclerosis, hypertension, hypercholesterolemia
CON43	6.55	M	Caucasian	27	13	Not Available	Accident	Aspiration of vomitus while intoxicated on ethanol; mild hypertensive type cardiomegaly.
CON44	6.8	M	Caucasian	53	38.4	Caffeine	Sudden medical condition	Severe coronary atherosclerosis
CON45	6.44	F	Caucasian	60	5.45	None Detected	Sudden medical condition	Severe coronary artery atherosclerosis, hypertension, hypercholesterolemia	Not applicable	Not applicable	FALSE	FALSE	FALSE	Not applicable	Not applicable	Not applicable	Not applicable	FALSE	FALSE

## Sheet: SZ
Detailed Clinical Characteristics of Schizophrenia Subjects
Sample	pH	Gender	Race	Age	PMI	TOX Results	Manner of Death	Details Manner of Death	Psychosis Onset	Psychosis Freq / Dur	Delusions	Hallucinations	Disorganized Speech	Affective Onset	Affective Freq / Dur	Anxiety Onset	Anxiety Freq / Dur	Depressed Mood	Suicidal Ideations
SZ1	7.19	F	Asian	52	29	None Detected	Suicide	Suicide due to ligature around neck.	20-30	Cyclical	FALSE	FALSE	FALSE	20-30	Cyclical	Not applicable	Not applicable	FALSE	FALSE
SZ2	Not Available	F	Asian	35	12	Not Available	Sudden medical condition	Not Available	20-30	Chronic	TRUE	TRUE	FALSE	20-30	Cyclical	20-30	Cyclical	TRUE	FALSE
SZ3	6.55	M	Caucasian	50	17.8	Clozapine 5400 ng/g, Norclozapine 4000 ng/g, Sertraline 1700 ng/g, Desmethylsertraline 7000 ng/g	Sudden medical condition	Coronary insufficiency (min) due to atherosclerotic cardiovascular disease (years). Other: massive fecal impaction	13-19	Chronic	TRUE	TRUE	TRUE	13-19	Chronic	13-19	Chronic	TRUE	FALSE
SZ4	6.47	M	Caucasian	49	8	Benztropine 160 ng/g	Accident	Multiple traumatic injuries	31-40	Chronic	TRUE	TRUE	TRUE	31-40	Cyclical	31-40	Chronic	FALSE	FALSE
SZ5	6.17	M	Asian	40	30.5	None Detected	Suicide	Asphyxiation due to ligature hanging	13-19	Chronic	TRUE	TRUE	TRUE	20-30	Chronic	20-30	Chronic	TRUE	TRUE
SZ6	6.59	F	Caucasian	58	27.3	Haloperidol 160 ng/g, Benztropine 250 ng/g, Fluoxetine 7200 ng/g, Norfluoxetine 11000 ng/g	Sudden medical condition	Hypertensive type-cardiomegaly	31-40	Chronic	TRUE	TRUE	FALSE	31-40	Single episode	31-40	Chronic	TRUE	TRUE
SZ7	6.12	M	Asian	38	25.6	Not Available	Suicide	Asphyxia due to carbon monoxide poisoning.	20-30	Chronic	TRUE	TRUE	FALSE	20-30	Chronic	20-30	Chronic	TRUE	FALSE
SZ8	6.61	M	Asian	35	26.5	Not Available	Suicide	Acute methamphetamine, morphine, cocaine intoxication. Other: ingested gopher poison.	13-19	Chronic	TRUE	TRUE	FALSE	13-19	Cyclical	13-19	Cyclical	FALSE	TRUE
SZ9	6.71	M	African American	39	19	Methamphetamine 350 ng/g , Benzoylecgonine 410 ng/g , Sertraline 670 ng/g , Desmethylsertraline 3200 ng/g	Accident	Methamphetamine and cocaine intoxication. Other: cirrhosis, pulmonary fibrosis.	13-19	Chronic	TRUE	TRUE	TRUE	13-19	Cyclical	Not applicable	Not applicable	TRUE	TRUE
SZ10	6.82	M	Caucasian	36	11.2	Caffeine	Sudden medical condition	Bronchial asthma with bronchitis and obesity	13-19	Chronic	FALSE	FALSE	FALSE	13-19	Chronic	Not applicable	Not applicable	FALSE	FALSE
SZ11	6.68	M	Caucasian	26	21.1	Paroxetine 1200 ng/g	Accident	Acute zopiclone, lorazepam, olanzapine intox (hours)	13-19	Chronic	TRUE	TRUE	FALSE	13-19	Chronic	Not applicable	Not applicable	TRUE	TRUE
SZ12	6.89	M	Caucasian	52	23.5	Isopropanol 29 mg/100 g, Acetone 69 mg/100 g, Amitriptyline 4000 ng/g, Nortriptyline 3200 ng/g	Undetermined/Accidental overdose	Acute isopropanol intoxication	13-19	Chronic	TRUE	TRUE	TRUE	13-19	Cyclical	13-19	Cyclical	TRUE	FALSE
SZ13	6.87	M	Caucasian	24	33.5	Fluoxetine 2600 ng/g, Norfluoxetine 2700 ng/g	Suicide	Asphyxia due to plastic bag over head	20-30	Chronic	TRUE	TRUE	FALSE	20-30	Cyclical	Not applicable	Not applicable	TRUE	TRUE
SZ14	6.64	M	Caucasian	50	25.7	None Detected	Undetermined/Accidental overdose	Accidental overdose due to acute methadone intox. Other significant: thyroid irregularities, chronic alcoholism, hep c seropositive, schizophrenia - clinical.	13-19	Chronic	TRUE	TRUE	FALSE	Not applicable	Not applicable	31-40	Chronic	FALSE	FALSE
SZ15	6.96	M	Caucasian	55	12	Acetaminophen, Nordiazepam 110 ng/g, Lorazepam 270 ng/g, Oxycodone - Total 1000 ng/g, Oxymorphone - Total 34 ng/g , O-Desmethylvenlafaxine 250 ng/g	Accident	Accidental OD due to oxycodone intoxication.	13-19	Chronic	TRUE	TRUE	TRUE	Not applicable	Not applicable	Not applicable	Not applicable	FALSE	FALSE
SZ16	6.54	M	Other	35	18.5	Acetaminophen , Clozapine 15000 ng/g , Norclozapine 9200 ng/g	Suicide	Complications of ploysubstance toxicity due to intentional ingestion of excessive medication.	13-19	Chronic	TRUE	TRUE	TRUE	13-19	Not Available	31-40	Cyclical	TRUE	TRUE
SZ17	Not Available	M	Caucasian	31	23.5	Acetaminophen, Hydrocodone - Total 260 ng/g, Citalopram / Escitalopram 560 ng/g	Undetermined/Accidental overdose	Acute poly drug intoxication, Combined effects of citalopram, hydrocodone, dihydrocodeine, zolpidem, clonazepam and aminoclonazepam. Other: Obesity, clinical history of schizophrenia and depression	20-30	Chronic	TRUE	TRUE	FALSE	20-30	Chronic	20-30	Chronic	TRUE	TRUE
SZ18	6.56	M	Caucasian	55	17.8	Benztropine 120 ng/g	Sudden medical condition	Hemopericadrium (rapid), ruptured aortic dissection (rapid), hypertensive cardiovascular disease	20-30	Not Available	TRUE	TRUE	FALSE	20-30	Not applicable	Not applicable	Not applicable	TRUE	FALSE
SZ19	6.81	M	Caucasian	35	32	Caffeine, Clozapine 86000 ng/g, Norclozapine 5900 ng/g	Undetermined/Accidental overdose	Acute poly drug intoxication due to combined effects of clozapine, desmethylclozapine, bupropin, alprozolam. Other significant conditions- cardiomegaly; moderate coronary atherosclerosis; schizophrenia- clinical	13-19	Chronic	TRUE	TRUE	TRUE	13-19	Chronic	13-19	Cyclical	TRUE	TRUE
SZ20	6.61	F	Caucasian	58	18.6	None Detected	Sudden medical condition	Bilateral acute pulmonary embolism (min), phlebothrombosis, R. lower leg. Other significant: charcot syndrome, clinical.	13-19	Chronic	TRUE	TRUE	TRUE	13-19	Chronic	13-19	Chronic	TRUE	TRUE
SZ21	6.7	M	Caucasian	34	17.2	Nicotine , Caffeine , Quetiapine 3100 ng/g	Sudden medical condition	Severe coronary atherosclerosis	20-30	Chronic	TRUE	TRUE	FALSE	20-30	Chronic	20-30	Chronic	FALSE	FALSE
SZ22	6.81	M	Caucasian	39	38.7	Caffeine, Diphenhydramine 4600 ng/g , Norfluoxetine 420 ng/g	Sudden medical condition	Coronary insufficiency (min) due to coronary occlusion left anterior ascending coronary artery (min) due to atherosclerotic cardiovascular disease	20-30	Chronic	TRUE	TRUE	TRUE	20-30	Chronic	20-30	Chronic	TRUE	TRUE
SZ23	6.6	M	Caucasian	43	14.7	Citalopram / Escitalopram 1300 ng/g	Sudden medical condition	Natural death, associated with Schizophrenia	20-30	Chronic	TRUE	TRUE	FALSE	Not applicable	Not applicable	20-30	Chronic	FALSE	FALSE
SZ24	6.7	M	African American	39	8.8	None Detected	Suicide	Hanged self with rope attached to garage door opener frame.	20-30	Not applicable	TRUE	TRUE	FALSE	Not applicable	Not applicable	Not applicable	Not applicable	TRUE	TRUE
SZ25	6.44	M	Caucasian	49	21.2	Caffeine, Clozapine 5200 ng/g, norclozapine 3300 ng/g, Amitriptyline 1100 ng/g, Nortriptyline 610 ng/g	Sudden medical condition	Atherosclerotic and hypertensive cardiovascular disease	13-19	Chronic	TRUE	TRUE	FALSE	13-19	Chronic	13-19	Chronic	FALSE	FALSE
SZ26	6.57	F	Other	29	17.5	Caffeine, Quetiapine 2900 ng/g	Sudden medical condition	Hypertrophic cardiomyopathy, morbid obesity	13-19	Chronic	TRUE	TRUE	FALSE	13-19	Chronic	Not applicable	Not applicable	TRUE	FALSE
SZ27	6.96	M	Caucasian	26	17.7	Caffeine	Suicide	Hanging	13-19	Chronic	FALSE	TRUE	FALSE	13-19	Not Available	13-19	Chronic	TRUE	TRUE
SZ28	6.13	F	Caucasian	63	12.2	Not Available	Sudden medical condition	Diabetic ketoacidosis due to diabetes mellitus	20-30	Chronic	TRUE	TRUE	TRUE	20-30	Chronic	Not applicable	Not applicable	TRUE	TRUE
SZ29	6.72	M	Hispanic	38	21.1	Amphetamine 63 ng/g ,Methamphetamine 540 ng/g , Tramadol 5500 ng/g ,O-Desmethyltramadol 790 ng/g	Undetermined/Accidental overdose	Undetermined-combined intoxication of amphetamine, methamphetamine, olanzapine, traumadol.	20-30	Chronic	TRUE	TRUE	FALSE	Not Available	Chronic	31-40	Not applicable	TRUE	TRUE
SZ30	6.67	M	African American	51	18.3	Norhydroxyzine,Quetiapine 8200 ng/g ,Hydroxyzine 1000 ng/g	Sudden medical condition	Hypertensive and atherosclerotic cardivascular disease	20-30	Not Available	FALSE	TRUE	FALSE	20-30	Not Available	Not applicable	Not applicable	TRUE	FALSE

## Sheet: BD
Detailed Clinical Characteristics of Bipolar Subjects
Sample	pH	Gender	Race	Age	PMI	TOX Results	Manner of Death	Details Manner of Death	Hx Suicide Attempts	Psychosis Onset	Psychosis Freq / Dur	Delusions	Hallucinations	Affective Onset	Affective Freq / Dur	Depressed Mood	Suicidal Ideations	Anxiety Onset	Anxiety Freq / Dur
BD1	7	F	Caucasian	36	25.5	None Detected	Suicide	Perforating gunshot wound to interior thorax. Other significant: Bipolar disorder.	TRUE	20-30	Cyclical	TRUE	FALSE	Late teens	Chronic	TRUE	TRUE	20-30	Cyclical
BD2	6.55	F	Caucasian	59	27	Quetiapine 3900 ng/g	Sudden medical condition	Myocardial Infarction	FALSE	Late teens	Cyclical	TRUE	FALSE	Late teens	Chronic	TRUE	TRUE	Late teens	Chronic
BD3	6.96	M	Caucasian	70	27.5	None Detected	Accident	Asphyxiation (minutes) due to fresh water drowning (minutes).	FALSE	51-60	Cyclical	TRUE	TRUE	51-60	Cyclical	TRUE	FALSE	51-60	Chronic
BD4	6.69	M	Caucasian	36	25.5	Sertraline 1300 ng/g, Desmethylsertraline 3800 ng/g	Suicide	Asphyxia due to plastic bag over head.	FALSE	31-40	Cyclical	TRUE	FALSE	31-40	Cyclical	TRUE	TRUE	31-40	Cyclical
BD5	6.41	M	Caucasian	33	23.5	None Detected	Suicide	Carbon monoxide poisoning (minutes)	TRUE	20-30	Cyclical	TRUE	FALSE	Late teens	Cyclical	TRUE	TRUE	Late teens	Chronic
BD6	6.81	F	Caucasian	51	16.8	Caffeine , Oxazepam 80 ng/g, Temazepam 250 ng/g , Sertraline 8400 ng/g , Desmethylsertraline 17000 ng/g , Tramadol 2500 ng/g , O-Desmethyltramadol 360 ng/g , Amitriptyline 2200 ng/g ,Nortriptyline 5500 ng/g , Chlorpheniramine 200 ng/g	Undetermined	Acute polydrug intoxication due to combined effects of tramadol, chlorepheniramine, amitryptailine, sertraline.	TRUE	13-19	Cyclical	TRUE	TRUE	0-12	Cyclical	TRUE	TRUE	0-12	Cyclical
BD7	6.12	M	Asian	38	25.6	None Detected	Suicide	Asphyxia due to carbon monoxide poisoning.	FALSE	20-30	Chronic	TRUE	TRUE	20-30	Chronic	TRUE	FALSE	20-30	Chronic
BD8	6.74	F	Caucasian	49	15.9	Acetaminophen, Caffeine, Oxazepam 630 ng/g, Alprazolam 93 ng/g, Codeine - Total 540 ng/g, Morphine - Total 280 ng/g, Hydrocodone - Total 180 ng/g, Promethazine 1400 ng/g	Accident	Acute polydrug intoxication d/t combined effects of codine, morphine, fluoxetine, norfluoxetine, hydrocodone, acetaminophen.	FALSE	Not applicable	Not applicable	FALSE	FALSE	31-40	Cyclical	TRUE	TRUE	31-40	Cyclical
BD9	6.63	M	Caucasian	52	36	Diazepam 270 ng/g , Nordiazepam 1000 ng/g , Morphine - Total 130 ng/g, Sertraline 1200 ng/g , Desmethylsertraline 5700 ng/g	Accident	Hypertensive atherosclerotic heart disease. Other: accidental ingestion of combined excess of prescription medications.	TRUE	20-30	Cyclical	TRUE	TRUE	20-30	Cyclical	TRUE	TRUE	20-30	Cyclical
BD10	6.58	M	Caucasian	49	10.3	Caffeine	Sudden medical condition	Coronary atherosclerosis	FALSE	Not applicable	Not applicable	FALSE	FALSE	13-19	Cyclical	TRUE	FALSE	Not applicable	Not applicable
BD11	6.55	F	Caucasian	56	20.7	Alprazolam 340 ng/g, Citalopram / Escitalopram 380 ng/g	Accident	Acute alprazolam and temazepam intox (hour), other: cardiomegaly obesity, bipolar disorder, hypothyroid bradycardia	TRUE	Not applicable	Not applicable	FALSE	FALSE	41-50	Not applicable	TRUE	TRUE	Not applicable	Not applicable
BD12	6.68	F	Caucasian	25	13.8	Trimethoprim, Quetiapine 10000 ng/g	Suicide	Acute quetiapine intox (min), other: bipolar disorder clinical	TRUE	13-19	Not applicable	FALSE	FALSE	13-19	Chronic	TRUE	TRUE	13-19	Not applicable
BD13	6.88	M	Caucasian	53	25	Ethanol 260 mg/100 g	Suicide	Asphyxiation due to ligature hanging	FALSE	41-50	Cyclical	TRUE	TRUE	41-50	Chronic	TRUE	TRUE	Not applicable	Not applicable
BD14	6.75	M	Caucasian	51	14.6	Norcyclobenzaprine , Lamotrigine 1.2 mcg/g, Quetiapine 560 ng/g , Buprenorphine - Total 10 ng/g , Cyclobenzaprine 420 ng/g	Sudden medical condition	Dialated cardiomyopathy, morbid obesity, cardiovascular disease	FALSE	20-30	Cyclical	TRUE	FALSE	20-30	Chronic	TRUE	TRUE	20-30	Cyclical
BD15	6.77	M	Caucasian	40	26.3	Oxycodone - Total 500 ng/g, Oxymorphone - Total 33 ng/g, Sertraline 960 ng/g, Desmethylsertraline 2800 ng/g	Accident	Acute oxycodon intoxication (min). Other: hypertropic hypermyopathy with cardiomegaly, hepatomegalic stenosis erosive esophagitis hypoglycemic, back pain, s/p left leg amputation	FALSE	Not applicable	Not applicable	FALSE	FALSE	31-40	Not applicable	TRUE	TRUE	Not applicable	Not applicable
BD16	6.51	M	Caucasian	44	28.2	Desmethylmirtazapine , Norhydroxyzine , Caffeine ,Morphine - Total 130 ng/g,Bupropion 590 ng/g , Hydroxybupropion 1000 ng/g , Paroxetine 5200 ng/g , Mirtazapine 250 ng/g	Undetermined/Accidental overdose	Complications of polysubstance toxicity, cardiomyopathy	FALSE	31-40	Cyclical	FALSE	TRUE	31-40	Chronic	TRUE	TRUE	31-40	Chronic
BD17	6.52	M	Caucasian	42	17.2	Acetaminophen, Lorazepam 4800 ng/g , Hydroxyethylflurazepam 32 ng/g ,Desalkylflurazepam 110 ng/g , Flurazepam 16 ng/g , Hydrocodone - Total 1000 ng/g, Amoxapine 290 ng/g, Hydroxyzine 25000 ng/g, Verapamil 9600 ng/g	Suicide	Combined effects of hydrocodone, verapamil, lorazepan - other: hypertensive cardiomegaly, arthymia bipolar disorder clincal	TRUE	Not applicable	Not applicable	FALSE	FALSE	20-30	Chronic	TRUE	TRUE	Not applicable	Not applicable
BD18	6.63	F	Caucasian	51	9.2	Methadone 640 ng/g , Sertraline 1200 ng/g, Desmethylsertraline 5200 ng/g , Amitriptyline 600 ng/g , Nortriptyline 2800 ng/g	Sudden medical condition	Respitory failure due to bronchopneumonia and COPD, polysubstance self-medication, hypertensive cardiomyopathy	FALSE	Not applicable	Not applicable	FALSE	FALSE	31-40	Cyclical	TRUE	FALSE	Not applicable	Not applicable
BD19	6.69	M	Caucasian	52	22.2	Caffeine, Diazepam 870 ng/g, Nordiazepam 1300 ng/g, Hydroxybupropion 890 ng/g, Verapamil 1700 ng/g	Suicide	Combined effects Nordiazepam, Buproprion, Verapamil. Note: Dececent exerienced cardiac event at ER.	TRUE	Not applicable	Not applicable	FALSE	FALSE	0-12	Chronic	TRUE	TRUE	Not applicable	Not applicable
BD20	6.57	F	Caucasian	41	20.5	Norcyclobenzaprine, Nordiazepam 230 ng/g ,Oxycodone - Total 170 ng/g , Hydroxybupropion 500 ng/g , Cyclobenzaprine 230 ng/g , Amitriptyline 1500 ng/g , Nortriptyline 7800 ng/g	Undetermined/Accidental overdose	Combined effects of amitrytiline, nortrytritilie, cyclobenzapine, oxycodone, buspirone, hydrocodone, quetipine, diazepam, nordiazepam, tamazepam	FALSE	31-40	Single episode	FALSE	TRUE	13-19	Chronic	TRUE	TRUE	13-19	Chronic
BD21	6.71	F	Caucasian	39	23.3	Not Available	Undetermined/Accidental overdose	Mixed Prescription drug intoxication (oxycodone, morphine, diazepam, trazadone). Other: Atherosclerostic CAD, obesity	FALSE	13-19	Single episode	TRUE	TRUE	13-19	Chronic	TRUE	TRUE	13-19	Chronic
BD22	6.88	M	Caucasian	25	18	None Detected	Suicide	Massive acute hemothoraces, bilateral, ruputred heart and thoratic aorta, blunt force trauma with fractured ribs, vertebra, pelvis, and long bones of arms and legs. Other significant: bipolar disorder - clinical.	FALSE	13-19	Single episode	TRUE	TRUE	13-19	Cyclical	TRUE	TRUE	13-19	Cyclical
BD23	6.7	F	Caucasian	57	27	Norhydroxyzine, Amitriptyline 17000 ng/g, Nortriptyline 2600 ng/g, Fluoxetine 6800 ng/g, Norfluoxetine 6100 ng/g	Undetermined/Accidental overdose	Suicide	TRUE	51-60	Single episode	TRUE	TRUE	20-30	Chronic	TRUE	TRUE	20-30	Chronic
BD24	6.46	F	Caucasian	39	10.3	Acetaminophen , Caffeine , Diazepam 110 ng/g , Nordiazepam 88 ng/g , Alprazolam 64 ng/g , Codeine - Total 200 ng/g , Hydrocodone - Total 500 ng/g , Dextro / Levo Methorphan 180 ng/g , Doxepin 1200 ng/g , Desmethyldoxepin 890 ng/g	Undetermined/Accidental overdose	Combined effects of morphine, codeine, dexlamine, dexepin, nordexepin, hydrocodone, dihydrocodeine, diazepam, nordiazepam, quetiapine, tradadone, alprozalam, and methorpham.	FALSE	Not applicable	Not applicable	FALSE	FALSE	13-19	Chronic	TRUE	FALSE	13-19	Chronic
BD25	6.66	F	Hispanic	74	16.4	Not Available	Sudden medical condition	Congestive heart failure due to chronic ischemic heart disease	TRUE	51-60	Cyclical	TRUE	TRUE	51-60	Chronic	TRUE	TRUE	51-60	Chronic
BD26	6.59	F	Caucasian	50	21.3	Desmethylmirtazapine , Caffeine , Nordiazepam 510 ng/g, Quetiapine 450 ng/g, Venlafaxine 230 ng/g, O-Desmethylvenlafaxine 1500 ng/g, Mirtazapine 680 ng/g	Suicide	Asphyxiation due to ligature hangning	TRUE	20-30	Associated with Substance Use	TRUE	FALSE	20-30	Cyclical	TRUE	TRUE	41-50	Cyclical
BD27	6.64	M	Caucasian	23	13.3	Alprazolam 150 ng/g	Suicide	Shotgun wound to the chest (rapid)	FALSE	0-12	Cyclical	TRUE	TRUE	0-12	Cyclical	TRUE	TRUE	0-12	Cyclical
